# Supplementary material for: Oilseed Rape Shares Abundant and Generalized Pollinators with Its Co-Flowering Plant Species
Source: Insects. 2021 Dec 8;12(12):1096. doi: 10.3390/insects12121096 (PMC8704917; doi:10.3390/insects12121096)
Supplement: Supplementary file 1 [file insects-12-01096-s001.zip]

Archive with 1 entries (1 files):
- insects-1482118-SI.pdf
